# Supplementary material for: COVID-19 and HIV: Clinical Outcomes and Inflammatory Markers in a Cohort from a Reference Hospital in Rio de Janeiro, Brazil
Source: Viruses. 2025 Jan 13;17(1):91. doi: 10.3390/v17010091 (PMC11769093; doi:10.3390/v17010091)
Supplement: Supplementary file 1 [file viruses-17-00091-s001.zip]

Archive with 1 entries (1 files):
- viruses-3403947-supplementary.pdf
